# Supplementary material for: Dendritic Iron(III) Carbazole Complexes: Structural, Optical, and Magnetic Characteristics
Source: Materials (Basel). 2021 Sep 20;14(18):5445. doi: 10.3390/ma14185445 (PMC8467834; doi:10.3390/ma14185445)
Supplement: Supplementary file 1 [file materials-14-05445-s001.zip]

Archive with 1 entries (1 files):
- materials-1298267-supplementary.pdf
